# Supplementary material for: The combination of genomic offset and niche modelling provides insights into climate change-driven vulnerability
Source: Nat Commun. 2022 Aug 16;13:4821. doi: 10.1038/s41467-022-32546-z (PMC9381542; doi:10.1038/s41467-022-32546-z)
Supplement: Supplementary file 4 — Supplementary Data 1 [file 41467_2022_32546_MOESM4_ESM.xlsx]

## Sheet: Supplementary Table 1
Supplementary Data 1. Sampling of T. elliotii and P. monticolus used in this study.
Species	Voucher number	Longitude	Latitude	Elevation (m a.s.l.)	Sampling locality	Date	Sex	Group
T. elliotii	IOZ246	97.17	31.14	3479	Changdu, Tibet	2001-08-17	Male	Cold-dry tolerant
T. elliotii	IOZ4957	97.17	31.14	3479	Changdu, Tibet	2006-10-05	Unknown	Cold-dry tolerant
T. elliotii	IOZ4958	97.17	31.14	3479	Changdu, Tibet	2006-10-06	Unknown	Cold-dry tolerant
T. elliotii	IOZ4959	97.17	31.14	3479	Changdu, Tibet	2006-10-07	Unknown	Cold-dry tolerant
T. elliotii	IOZ4960	97.17	31.14	3479	Changdu, Tibet	2006-10-07	Unknown	Cold-dry tolerant
T. elliotii	IOZ5131	97.17	31.14	3479	Changdu, Tibet	2006-10-17	Unknown	Cold-dry tolerant
T. elliotii	IOZ246	98.69	29.28	4125	Mangkang, Tibet	2001-08-17	Male	Cold-dry tolerant
T. elliotii	IOZ5111	98.69	29.28	4125	Mangkang, Tibet	2006-10-11	Unknown	Cold-dry tolerant
T. elliotii	IOZ5113	98.69	29.28	4125	Mangkang, Tibet	2006-10-12	Unknown	Cold-dry tolerant
T. elliotii	IOZ5121	98.69	29.28	4125	Mangkang, Tibet	2006-10-14	Unknown	Cold-dry tolerant
T. elliotii	IOZ5132	98.69	29.28	4125	Mangkang, Tibet	2006-10-17	Unknown	Admixed individual
T. elliotii	IOZ5134	98.69	29.28	4125	Mangkang, Tibet	2006-10-18	Unknown	Admixed individual
T. elliotii	IOZ4864	99.65	27.85	3288	Zhongdian, Yunnan	2006-03-04	Unknown	Admixed individual
T. elliotii	IOZ4865	99.65	27.85	3288	Zhongdian, Yunnan	2006-03-05	Unknown	Admixed individual
T. elliotii	IOZ4868	99.65	27.85	3288	Zhongdian, Yunnan	2006-03-07	Unknown	Admixed individual
T. elliotii	IOZ4869	99.65	27.85	3288	Zhongdian, Yunnan	2006-03-08	Unknown	Warm-humid individual
T. elliotii	IOZ4879	99.65	27.85	3288	Zhongdian, Yunnan	2006-03-09	Unknown	Admixed individual
T. elliotii	IOZ4880	99.65	27.85	3288	Zhongdian, Yunnan	2006-03-11	Unknown	Admixed individual
T. elliotii	IOZ5063	100.3	25.23	2168	Dali, Yunnan	2006-04-08	Unknown	Warm-humid tolerant
T. elliotii	IOZ5064	100.3	25.23	2168	Dali, Yunnan	2006-04-10	Unknown	Warm-humid tolerant
T. elliotii	IOZ5071	100.3	25.23	2168	Dali, Yunnan	2006-04-11	Unknown	Warm-humid tolerant
T. elliotii	IOZ5073	100.3	25.23	2168	Dali, Yunnan	2006-04-13	Unknown	Warm-humid tolerant
T. elliotii	IOZ5080	100.3	25.23	2168	Dali, Yunnan	2006-04-14	Unknown	Warm-humid tolerant
T. elliotii	IOZ5084	100.3	25.23	2168	Dali, Yunnan	2006-04-16	Unknown	Warm-humid tolerant
T. elliotii	IOZ4887	100.97	32.27	3640	Rangtang, Sichuan	2013-05-06	Unknown	Cold-dry tolerant
T. elliotii	IOZ4888	100.97	32.27	3640	Rangtang, Sichuan	2013-05-06	Unknown	Cold-dry tolerant
T. elliotii	IOZ208	101.54	30	3932	Kangding, Sichuan	2001-08-08	Male	Admixed individual
T. elliotii	IOZ201	101.54	30	3932	Kangding, Sichuan	2001-08-08	Unknown	Admixed individual
T. elliotii	IOZ10127	102.7	29.57	2698	Hanyuan, Sichuan	2008.10.23	Unknown	Admixed individual
T. elliotii	IOZ18474	102.7	29.57	2698	Hanyuan, Sichuan	2013.9.29	Unknown	Warm-humid individual
T. elliotii	IOZ18484	102.7	29.57	2698	Hanyuan, Sichuan	2013.9.29	Unknown	Admixed individual
T. elliotii	IOZ5044	102.7	29.57	2698	Hanyuan, Sichuan	2006-11-01	Unknown	Warm-dry tolerant
T. elliotii	IOZ5045	102.7	29.57	2698	Hanyuan, Sichuan	2006-11-08	Unknown	Warm-dry tolerant
T. elliotii	IOZ20245	103.2	31.04	2463	Wolong, Sichuan	2014-11-05	Unknown	Admixed individual
T. elliotii	IOZ20250	103.2	31.04	2463	Wolong, Sichuan	2014-10-21	Unknown	Admixed individual
T. elliotii	IOZ19828	103.2	31.04	2463	Wolong, Sichuan	2014-04-02	Unknown	Admixed individual
T. elliotii	IOZ7785	103.49	34.58	2922	Zhuoni, Gansu	2008-08-16	Unknown	Cold-dry tolerant
T. elliotii	IOZ7786	103.49	34.58	2922	Zhuoni, Gansu	2008-08-16	Unknown	Cold-dry tolerant
T. elliotii	IOZ6450	103.49	34.58	2922	Zhuoni, Gansu	2007-12-01	Unknown	Cold-dry tolerant
T. elliotii	IOZ1240	103.49	34.58	2922	Zhuoni, Gansu	2003-10-05	Unknown	Cold-dry tolerant
T. elliotii	IOZ1228	103.49	34.58	2922	Zhuoni, Gansu	2003-10-05	Unknown	Cold-dry tolerant
T. elliotii	IOZ7775	104.47	31.62	2500	Beichuan, Sichuan	2007-10-16	Unknown	Admixed individual
T. elliotii	IOZ7776	104.47	31.62	2500	Beichuan, Sichuan	2007-10-17	Unknown	Cold-dry tolerant
T. elliotii	IOZ7777	104.47	31.62	2500	Beichuan, Sichuan	2007-10-19	Unknown	Admixed individual
T. elliotii	IOZ7780	104.47	31.62	2500	Beichuan, Sichuan	2007-10-22	Unknown	Admixed individual
T. elliotii	IOZ8750	107.79	34	3154	Taibaishan, Shannxi	2008-12-07	Unknown	Warm-dry tolerant
T. elliotii	IOZ7962	107.79	34	3154	Taibaishan, Shannxi	2008-09-30	Male	Admixed individual
T. elliotii	IOZ8751	107.79	34	3154	Taibaishan, Shannxi	2008-12-07	Unknown	Admixed individual
T. elliotii	IOZ7950	107.79	34	3154	Taibaishan, Shannxi	2008-06-28	Female	Admixed individual
T. elliotii	IOZ16281	107.79	34	3154	Taibaishan, Shannxi	2011-05-30	Unknown	Warm-dry tolerant
T. elliotii	IOZ20660	110.31	31.48	2432	Shennongjia, Hubei	2015-04-01	Unknown	Warm-dry tolerant
T. elliotii	IOZ20661	110.31	31.48	2432	Shennongjia, Hubei	2015-04-01	Unknown	Warm-dry tolerant
T. elliotii	IOZ8089	110.31	31.48	2432	Shennongjia, Hubei	2008-11-12	Unknown	Warm-dry tolerant
T. elliotii	IOZ8398	110.31	31.48	2432	Shennongjia, Hubei	2008-11-26	Male	Warm-dry tolerant
T. elliotii	IOZ8414	110.31	31.48	2432	Shennongjia, Hubei	2008-11-26	Female	Warm-dry tolerant
P. monticolus	IOZ14439	85.98	27.98	2220	Zhangmu, Tibet	2010-05-28	Unknown	Cold-dry tolerant
P. monticolus	IOZ14454	85.98	27.98	2220	Zhangmu, Tibet	2010-05-29	Unknown	Cold-dry tolerant
P. monticolus	IOZ14455	85.98	27.98	2220	Zhangmu, Tibet	2010-05-29	Unknown	Cold-dry tolerant
P. monticolus	XZ18090	85.98	27.98	2220	Zhangmu, Tibet	2018-07-12	Male	Cold-dry tolerant
P. monticolus	XZ18147	85.98	27.98	2220	Zhangmu, Tibet	2018-07-13	Male	Cold-dry tolerant
P. monticolus	XZ18169	85.98	27.98	2220	Zhangmu, Tibet	2018-07-14	Female	Cold-dry tolerant
P. monticolus	IOZ19232	95.33	29.32	1459	Motuo, Tibet	2014-09-26	Male	Warm-humid tolerant
P. monticolus	IOZ19282	95.33	29.32	1459	Motuo, Tibet	2014-09-29	Male	Warm-humid tolerant
P. monticolus	IOZ19323	95.33	29.32	1459	Motuo, Tibet	2014-10-01	Male	Warm-humid tolerant
P. monticolus	IOZ14521	95.33	29.32	1459	Motuo, Tibet	2010-06-04	Male	Warm-humid tolerant
P. monticolus	IOZ14524	95.33	29.32	1459	Motuo, Tibet	2010-06-04	Unknown	Warm-humid tolerant
P. monticolus	IOZ14719	97.46	28.66	2328	Chayu, Tibet	2010-07-27	Unknown	Warm-humid tolerant
P. monticolus	IOZ14723	97.46	28.66	2328	Chayu, Tibet	2010-07-27	Unknown	Warm-humid tolerant
P. monticolus	IOZ14724	97.46	28.66	2328	Chayu, Tibet	2010-07-28	Unknown	Warm-humid tolerant
P. monticolus	IOZ14649	97.46	28.66	2328	Chayu, Tibet	2010-06-21	Unknown	Warm-humid tolerant
P. monticolus	IOZ14663	97.46	28.66	2328	Chayu, Tibet	2010-06-21	Unknown	Warm-humid tolerant
P. monticolus	IOZ15499	98.49	25.02	1650	Tengchong, Yunnan	Unknown	Unknown	Warm-humid tolerant
P. monticolus	IOZ15500	98.49	25.02	1650	Tengchong, Yunnan	Unknown	Unknown	Warm-humid tolerant
P. monticolus	IOZ15495	98.49	25.02	1650	Tengchong, Yunnan	Unknown	Unknown	Warm-humid tolerant
P. monticolus	IOZ15497	98.49	25.02	1650	Tengchong, Yunnan	Unknown	Unknown	Warm-humid tolerant
P. monticolus	IOZ3804	101.52	27.1	1880	Yanbian, Sichuan	2005-04-05	Unknown	Warm-humid tolerant
P. monticolus	IOZ3805	101.52	27.1	1880	Yanbian, Sichuan	2005-04-05	Unknown	Warm-humid tolerant
P. monticolus	IOZ3806	101.52	27.1	1880	Yanbian, Sichuan	2005-04-05	Unknown	Warm-humid tolerant
P. monticolus	IOZ3827	101.52	27.1	1880	Yanbian, Sichuan	2005-04-06	Unknown	Warm-humid tolerant
P. monticolus	IOZ3866	101.52	27.1	1880	Yanbian, Sichuan	2005-04-08	Unknown	Warm-humid tolerant
P. monticolus	IOZ3897	101.52	27.1	1880	Yanbian, Sichuan	2005-04-09	Unknown	Warm-humid tolerant
P. monticolus	IOZ4074	101.52	27.1	1880	Yanbian, Sichuan	2005-04-22	Unknown	Warm-humid tolerant
P. monticolus	IOZ4116	101.52	27.1	1880	Yanbian, Sichuan	2005-04-23	Unknown	Warm-humid tolerant
P. monticolus	IOZ4170	101.52	27.1	1880	Yanbian, Sichuan	2005-04-25	Unknown	Warm-humid tolerant
P. monticolus	IOZ8791	102.1	29.65	1585	Luding, Sichuan	2008-12-23	Unknown	Warm-dry tolerant
P. monticolus	IOZ8792	102.1	29.65	1585	Luding, Sichuan	2008-12-23	Unknown	Admixed individual
P. monticolus	IOZ8820	102.1	29.65	1585	Luding, Sichuan	2008-12-23	Unknown	Warm-dry tolerant
P. monticolus	IOZ8781	102.1	29.65	1585	Luding, Sichuan	2008-12-23	Unknown	Warm-dry tolerant
P. monticolus	IOZ8790	102.1	29.65	1585	Luding, Sichuan	2008-12-23	Unknown	Warm-dry tolerant
P. monticolus	IOZ8821	102.1	29.65	1585	Luding, Sichuan	2008-12-23	Unknown	Warm-dry tolerant
P. monticolus	IOZ1238	104.19	33.69	2430	Zhouqu, Gansu	2003-10-06	Unknown	Warm-dry tolerant
P. monticolus	IOZ1244	104.19	33.69	2430	Zhouqu, Gansu	2003-10-06	Unknown	Warm-dry tolerant
P. monticolus	IOZ16638	104.19	33.69	2430	Zhouqu, Gansu	2011-06-02	Unknown	Warm-dry tolerant
P. monticolus	IOZ16650	104.19	33.69	2430	Zhouqu, Gansu	2011-06-02	Unknown	Warm-dry tolerant
P. monticolus	IOZ16652	104.19	33.69	2430	Zhouqu, Gansu	2011-06-02	Unknown	Warm-dry tolerant
P. monticolus	IOZ12964	107.15	26.6	1550	Guiding, Guizhou	2009-12-25	Unknown	Warm-dry tolerant
P. monticolus	IOZ12965	107.15	26.6	1550	Guiding, Guizhou	2009-12-25	Unknown	Warm-dry tolerant
P. monticolus	IOZ12966	107.15	26.6	1550	Guiding, Guizhou	2009-12-25	Unknown	Warm-dry tolerant
P. monticolus	IOZ15940	107.15	26.6	1550	Guiding, Guizhou	2010-12-14	Unknown	Warm-dry tolerant
P. monticolus	IOZ15942	107.15	26.6	1550	Guiding, Guizhou	2010-12-14	Unknown	Warm-dry tolerant
P. monticolus	IOZ7899	107.77	33.6	1194	Daguping, Shaanxi	2008-05-12	Male	Warm-dry tolerant
P. monticolus	IOZ7900	107.77	33.6	1194	Daguping, Shaanxi	2008-05-12	Female	Warm-dry tolerant
P. monticolus	IOZ7905	107.77	33.6	1194	Daguping, Shaanxi	2008-05-13	Male	Warm-dry tolerant
P. monticolus	IOZ7897	107.77	33.6	1194	Daguping, Shaanxi	2008-05-12	Male	Warm-dry tolerant
P. monticolus	IOZ7967	107.77	33.6	1194	Daguping, Shaanxi	2008-10-02	Male	Warm-dry tolerant
P. monticolus	IOZ7968	107.77	33.6	1194	Daguping, Shaanxi	2008-10-02	Female	Warm-dry tolerant
P. monticolus	IOZ8352	110.19	31.4	1302	Shennongjia, Hubei	2008-11-22	Female	Warm-dry tolerant
P. monticolus	IOZ8353	110.19	31.4	1302	Shennongjia, Hubei	2008-11-22	Male	Warm-dry tolerant
P. monticolus	IOZ8354	110.19	31.4	1302	Shennongjia, Hubei	2008-11-22	Male	Warm-dry tolerant
P. monticolus	IOZ8220	110.19	31.4	1302	Shennongjia, Hubei	2008-11-17	Male	Warm-dry tolerant
P. monticolus	IOZ8296	110.19	31.4	1302	Shennongjia, Hubei	2008-11-19	Female	Warm-dry tolerant
P. monticolus	IOZ8556	110.19	31.4	1302	Shennongjia, Hubei	2008-11-30	Male	Warm-dry tolerant
P. monticolus	IOZ8587	110.19	31.4	1302	Shennongjia, Hubei	2008-12-01	Unknown	Warm-dry tolerant
