# Supplementary material for: The combination of genomic offset and niche modelling provides insights into climate change-driven vulnerability
Source: Nat Commun. 2022 Aug 16;13:4821. doi: 10.1038/s41467-022-32546-z (PMC9381542; doi:10.1038/s41467-022-32546-z)
Supplement: Supplementary file 5 — Supplementary Data 2 [file 41467_2022_32546_MOESM5_ESM.xlsx]

## Sheet: Supplementary Table 2
Supplementary Data 2. Re-sequencing statistic of the two species used in this study.
Species	Sample ID	Clean Reads Number	Proportion Above Q20(%)	Proportion Above Q30(%)	GC Content (%)	Mapping Rate (%)	Mean sequencing Depth (×)
P. monticolus	FP142	119380914	99.905	96.2	43.625	100	14.68
P. monticolus	FP143	127096132	99.91	96.79	43.645	99.87	13.68
P. monticolus	FP148	111087826	99.94	96.85	43.43	100	13.51
P. monticolus	SCLD165	120860992	99.885	95.815	43.765	99.93	14.9
P. monticolus	SCLD166	120231512	99.9	96.065	44.08	99.96	14.74
P. monticolus	SCLD194	125892510	99.93	96.65	43.565	100	15.66
P. monticolus	gz09444	115583792	99.885	95.465	43.145	100	14.17
P. monticolus	gz09445	144007320	99.915	96.225	44.03	100	17.18
P. monticolus	gz09446	330027280	99.935	96.425	43.88	100	40.71
P. monticolus	SNJ08383	111715106	99.9	95.96	42.695	99.96	13.71
P. monticolus	SNJ08384	106376428	99.925	96.665	42.385	100	12.73
P. monticolus	SNJ08385	138142394	99.935	96.52	43.75	100	16.76
P. monticolus	BLJ149	133387916	99.89	95.655	43.1	100	16.41
P. monticolus	BLJ155	135858148	99.92	96.135	42.79	100	16.24
P. monticolus	sch262	124380064	99.925	95.26	43.565	99.89	14.9
P. monticolus	sch273	117869300	99.915	94.9	42.685	99.91	14.31
P. monticolus	sch203	133282766	99.93	96.23	45.73	99.9	15.02
P. monticolus	sch180	151938642	99.905	96.32	46.118	100	16.11
P. monticolus	sch181	150063176	99.905	97.055	48.03	99.83	14.08
P. monticolus	sch182	145526914	99.91	96.765	47.065	99.85	15.17
P. monticolus	sch450	125800434	99.91	96.69	45.205	99.88	14.13
P. monticolus	sch492	126477434	99.885	96.72	44.875	99.91	15.01
P. monticolus	sch546	133382786	99.93	96.77	46.475	100	13.86
P. monticolus	GLGS6251	122872380	99.905	95.55	44.035	99.93	14.62
P. monticolus	GLGS6252	122265864	99.915	94.875	43.44	100	14.62
P. monticolus	X2010369	122304300	99.925	95.21	43.93	99.92	15.06
P. monticolus	X2010373	115732876	99.925	94.495	43.555	99.96	14.43
P. monticolus	X2010374	114808836	99.92	96.7	43.205	100	14.17
P. monticolus	XZ14024	116449648	99.905	96.525	43.045	99.96	14.26
P. monticolus	XZ14074	119266880	99.89	96.4	43.735	99.92	14.8
P. monticolus	XZ14115	153072228	99.89	96.905	46.69	99.84	16.28
P. monticolus	X2010089	112529626	99.925	96.46	43.625	100	13.8
P. monticolus	X2010104	118603752	99.925	95.065	42.865	99.93	14.57
P. monticolus	X2010105	124848212	99.935	95.315	43.17	100	15.49
P. monticolus	XZ18169	184230244	99.9	96.975	47.595	99.72	18.8
P. monticolus	XZ18147	150256312	99.91	97.105	46.815	99.82	14.73
P. monticolus	XZ18090	170353496	99.915	96.82	46.52	99.75	18.07
P. monticolus	SCLD155	120612718	100	94.795	42.23	98.07	15.31
P. monticolus	SCLD164	130369140	100	95.62	42.165	97.9	16.86
P. monticolus	SCLD195	104475756	100	95.165	42.355	98.14	13.56
P. monticolus	FP140	91621882	100	93.42	41.835	98.33	12.27
P. monticolus	FP210	91406434	100	94.89	42.47	98.08	11.87
P. monticolus	FP211	127341442	100	94.94	42.5	98.21	16.39
P. monticolus	A200	126165074	100	95.91	42.58	98	16.11
P. monticolus	A207	169097822	100	96.525	42.48	98.3	22.09
P. monticolus	x2010171	97687550	100	95.175	42.18	98.3	12.89
P. monticolus	x2010174	111694404	100	93.64	42.24	97.83	14.64
P. monticolus	x2010299	84169530	100	95.355	42.465	98.24	10.96
P. monticolus	x2010313	114786798	100	95.57	42.45	98.34	14.98
P. monticolus	GLGS5381	87211556	100	94.345	42.02	98.41	11.67
P. monticolus	GLGS6162	103583302	100	95.265	42.275	98.28	13.53
P. monticolus	SC11012	91338572	100	93.125	42.13	98.35	11.93
P. monticolus	SC11024	117956846	100	95.085	42.385	98.15	15.29
P. monticolus	SC11026	93692048	100	95.105	42.03	98.46	12.27
P. monticolus	SNJ08251	89031927	97.39	93.98	42.29	97.79	22.85
P. monticolus	SNJ08327	63238981	96.74	92.76	43.16	95.59	15.3
P. monticolus	SNJ08587	65916941	97.42	94.025	42.29	97.44	16.95
P. monticolus	SNJ08618	71091478	97.53	94.34	42.39	97.49	18.05
T. elliotii	QZ01046	149263152	99.93	97.425	44.31	97.05	17.13
T. elliotii	Blx-16	143149212	99.925	97.385	44.49	97.49	16.35
T. elliotii	huang-E4	161281184	99.93	97.405	43.685	98.03	18.86
T. elliotii	Blx-13	161344060	99.94	97.495	43.86	98.27	18.71
T. elliotii	Blx-15-2	180290262	99.93	97.29	43.89	98.39	21.18
T. elliotii	Blx-14	215693036	99.92	97.395	43.725	98.34	25.47
T. elliotii	huangE5-1	161783892	99.935	97.225	43.79	98.01	18.81
T. elliotii	huangA9	160775122	99.93	97.975	43.345	98.02	18.97
T. elliotii	huangC6	181654904	99.915	97.265	43.635	98.06	20.94
T. elliotii	huangD4	169858564	99.915	97.35	43.605	98.08	19.7
T. elliotii	huangE7-1	174434570	99.935	97.505	43.945	97.9	20.23
T. elliotii	huang-C4	184919440	99.915	97.28	44.07	98.39	21.63
T. elliotii	B13-2	146073586	99.93	97.31	43.935	97.28	17.08
T. elliotii	B10	167298826	99.93	97.31	43.72	98.23	19.61
T. elliotii	B22	147700748	99.93	97.41	43.79	98.06	17.31
T. elliotii	B25	155995346	99.935	97.285	43.54	98.23	18.43
T. elliotii	B51	148061954	99.93	97.1	43.9	97.99	17.33
T. elliotii	B54	150950652	99.93	97.44	43.335	98.15	17.87
T. elliotii	hong-A5	267593664	99.915	97.16	44.075	98.51	31.23
T. elliotii	hong-A6	165696288	99.935	97.63	43.515	98.33	19.68
T. elliotii	hong-B3	148247038	99.935	97.525	43.685	98.63	17.72
T. elliotii	hong-B5	152336418	99.935	96.995	43.865	98.41	17.98
T. elliotii	hong-C2	164708732	99.93	97.3	43.52	98.22	19.53
T. elliotii	hong-C6	152126790	99.925	97.715	44.06	98.12	17.82
T. elliotii	B65-1	176671768	99.92	97.07	44.62	97.25	20.3
T. elliotii	B66	155503844	99.93	97.595	43.645	98.31	18.34
T. elliotii	ZQ01008	147341968	99.925	97.25	43.645	98.42	17.59
T. elliotii	QZ01001	186656890	99.93	97.69	43.46	98.45	22.23
T. elliotii	Blzp004	187930436	99.935	97.775	43.415	98.06	22.2
T. elliotii	SC13030	165194936	99.945	97.8	44	98.24	19.42
T. elliotii	SC13040	145638300	99.925	97.97	43.435	98.5	17.34
T. elliotii	Blx-100	165186634	99.935	97.81	43.505	98.28	19.77
T. elliotii	Blx-101	138875684	99.93	97.74	43.835	98.34	16.38
T. elliotii	WL1403	169274690	99.935	97.745	44.165	98.52	20
T. elliotii	WL1408	217372638	99.92	97.7	43.52	98.61	26.04
T. elliotii	GS0802	146406142	99.93	97.55	43.91	98.46	17.35
T. elliotii	GS0803	138134460	99.93	97.61	43.88	98.44	16.43
T. elliotii	Blx-179	145820306	99.925	97.635	44.035	98.24	17.21
T. elliotii	BLJ151	180398636	99.92	97.385	43.89	97.91	21.2
T. elliotii	BLJ139	138699360	99.93	97.76	43.16	98.4	16.53
T. elliotii	S00328	193140528	99.93	98	43.485	98.6	23.08
T. elliotii	S00333	180674236	99.93	97.61	43.285	98.56	21.57
T. elliotii	SXTB124	132838710	99.93	97.65	43.25	98.47	15.92
T. elliotii	FP205	167573854	99.93	97.655	43.48	98.42	19.82
T. elliotii	N003	161974198	99.925	97.605	44.03	98.16	18.97
T. elliotii	N004	143558184	99.93	97.81	43.64	98.39	17.01
T. elliotii	SNJ08120	144323582	99.925	97.965	43.97	95.1	16.5
T. elliotii	SNJ08429	236645828	99.915	97.54	43.56	98.24	27.91
T. elliotii	SXTB125	129048102	100	94.31	42.155	98.33	15.73
T. elliotii	FP193	155143748	100	95.12	42.49	98.68	19.13
T. elliotii	SX11023	119166592	100	93.71	41.885	98.9	14.97
T. elliotii	S00347	101641776	100	95.015	42.585	99.02	12.64
T. elliotii	S00365	146564570	100	95.76	43.575	99.21	16.79
T. elliotii	SC14013	130445782	100	94.43	42.48	98.58	15.88
T. elliotii	SNJ08445	152530706	100	94.735	42.09	98.83	18.84
